# Supplementary material for: Development of a DNA barcode library of plants in the Thai Herbal Pharmacopoeia and Monographs for authentication of herbal products
Source: Sci Rep. 2022 Jun 10;12:9624. doi: 10.1038/s41598-022-13287-x (PMC9187672; doi:10.1038/s41598-022-13287-x)
Supplement: Supplementary file 2 — Supplementary Table 1. [file 41598_2022_13287_MOESM2_ESM.xlsx]

## Sheet: Sheet1
Title		Development of a DNA barcode library of plants in the Thai Herbal Pharmacopoeia and Monographs for authentication of herbal products.
Authors		Santhosh Kumar J. Urumarudappa1,2 , Chayapol Tungphatthong1,2 , Jirayut Jaipaew1,2, Natapol Pornputtapong1,3, Duangkamol Pakdeesattayapong4, Sornkanok Vimolmangkang2 and Suchada Sukrong1,2,*
Affiliation		1 Center of Excellence in DNA Barcoding of Thai Medicinal Plants, Chulalongkorn University, Bangkok 10330, Thailand
		2 Department of Pharmacognosy and Pharmaceutical Botany, Faculty of Pharmaceutical Sciences, Chulalongkorn University, Bangkok 10330, Thailand
		3 Department of Biochemistry and Microbiology, Faculty of Pharmaceutical Sciences, Chulalongkorn University, Bangkok 10330, Thailand
		4 Herbal Products Division, Food and Drug Administration. Ministry of Public Health, Bangkok 11000, Thailand
*Corresponding author		Professor Suchada Sukrong, Ph.D.
		Center of Excellence in DNA Barcoding of Thai Medicinal Plants,
		Department of Pharmacognosy and Pharmaceutical Botany,
		Faculty of Pharmaceutical Sciences, Chulalongkorn University,
		Bangkok 10330, Thailand
		Phone: +6681-819-6742, Fax: +6622-558-227
		Email: suchada.su@chula.ac.th
Table S1: Total numbers of plant species, genera and families used in this study
No.	Plant names		No.	Genus name		No.	Family name
1	Acacia concinna (Willd.) DC.		1	Acacia		1	Acanthaceae
2	Acorus calamus L.		2	Acorus		2	Acoraceae
3	Aegle marmelos (L.) Correa		3	Aegle		3	Annonaceae
4	Alocasia macrorrhizos (L.) G. Don		4	Alocasia		4	Apiaceae
5	Aloe vera (L.) Burm.f.		5	Aloe		5	Apocynaceae
6	Alpinia galanga (L.) Willd.		6	Alpinia		6	Araceae
7	Alyxia reinwardtii Blume		7	Alyxia		7	Aristolochiaceae
8	Andrographis paniculata (Burm. f.) Wall. ex Nees		8	Andrographis		8	Asphodelaceae
9	Annona squamosa L.		9	Annona		9	Asteraceae
10	Aquilaria crassna Pierre ex Lecomte		10	Aquilaria		10	Bignoniaceae
11	Arcangelisia flava (L.) Merr.		11	Arcangelisia		11	Bixaceae
12	Aristolochia pierrei Lec.		12	Aristolochia		12	Calophyllaceae
13	Artocarpus heterophyllus Lam.		13	Artocarpus		13	Capparaceae
14	Azadirachta indica A.Juss.		14	Azadirachta		14	Celastraceae
15	Bacopa monnieri (L.) Wettst		15	Bacopa		15	Clusiaceae
16	Bixa orellana L.		16	Biancaea		16	Combretaceae
17	Blumea balsamifera (L.) DC.		17	Bixa		17	Cucurbitaceae
18	Boesenbergia rotunda (L.) Mansf.		18	Blumea		18	Cyperaceae
19	Bridelia ovata Decne.		19	Boesenbergia		19	Dracaenaceae
20	Brucea javanica (L.) Merr.		20	Bridelia		20	Euphorbiaceae
21	Guilandina bonduc L.		21	Brucea		21	Fabaceae
22	Biancaea sappan (L.) Tod.		22	Cananga		22	Lamiaceae
23	Cananga odorata (Lam.) Hook. f. et Thomson var. Odorata		23	Capparis		23	Lauraceae
24	Capparis micracantha DC.		24	Cassia		24	Lythraceae
25	Cassia fistula L.		25	Centella		25	Magnoliaceae
26	Centella asiatica (L.) Urb.		26	Cinnamomum		26	Malvaceae
27	Cinnamomum camphora (L.) J.Presl		27	Cissus		27	Meliaceae
28	Cissus quadrangularis L.		28	Citrus		28	Menispermaceae
29	Citrus aurantifolia (Christm.) Swingle		29	Clerodendrum		29	Moraceae
30	Citrus hystrix DC.		30	Clinacanthus		30	Moringaceae
31	Citrus maxima (Burm.) Merr.		31	Cryptolepis		31	Myristicaceae
32	Clerodendrum indicum (L.) Kuntze		32	Curcuma		32	Myrtaceae
33	Clinacanthus nutans (Burm.f.) Lindau		33	Cyanthillium		33	Nelumbonaceae
34	Cryptolepis dubia (Burm.f.) M.R.Almeida		34	Cymbopogon		34	Oleaceae
35	Curcuma longa L.		35	Cyperus		35	Phyllanthaceae
36	Cyanthillium cinereum (L.) H.Rob.		36	Dracaena		36	Piperaceae
37	Cymbopogon citratus (DC.) Stapf		37	Eclipta		37	Plantaginaceae
38	Cyperus rotundus L.		38	Elephantopus		38	Plumbaginaceae
39	Dracaena cochinchinensis (Lour.) S.C.Chen		39	Euphorbia		39	Poaceae
40	Eclipta prostrata (L.) L.		40	Ficus		40	Rhamnaceae
41	Elephantopus scaber L.		41	Garcinia		41	Rutaceae
42	Euphorbia antiquorum L.		42	Garcinia		42	Santalaceae
43	Ficus racemosa L.		43	Guilandina		43	Sapindaceae
44	Garcinia hanburyi Hook. f.		44	Hibiscus		44	Sapotaceae
45	Garcinia mangostana L.		45	Houttuynia		45	Saururaceae
46	Hibiscus sabdariffa L.		46	Imperata		46	Simaroubaceae
47	Houttuynia cordata Thunb.		47	Jasminum		47	Solanaceae
48	Imperata cylindrica (L.) Raeusch.		48	Jatropha		48	Strychnaceae
49	Jasminum sambac (L.) Sol.		49	Kaempferia		49	Thymelaeaceae
50	Jatropha multifida L.		50	Lagerstroemia		50	Vitaceae
51	Kaempferia galanga L.		51	Magnolia		51	Zingiberaceae
52	Kaempferia parviflora Wall. ex Baker		52	Mammea
53	Lagerstroemia speciosa (L.) Pers.		53	Mesua
54	Magnolia champaca (L.) Baillon ex Pierre var. champaca		54	Mimusops
55	Mammea siamensis (T. Anderson) Kosterm.		55	Momordica
56	Mesua ferrea L.		56	Moringa
57	Mimusops elengi L.		57	Morus
58	Momordica charantia L.		58	Myristica
59	Moringa oleifera Lam.		59	Nelumbo
60	Morus alba L.		60	Ocimum
61	Myristica fragrans Houtt.		61	Oroxylum
62	Nelumbo nucifera Gaertn.		62	Orthosiphon
63	Ocimum tenuiflorum L.		63	Phyllanthus
64	Oroxylum indicum (L.) Benth. ex Kurz		64	Piper
65	Orthosiphon aristatus (Blume) Miq.		65	Pluchea
66	Phyllanthus emblica L.		66	Plumbago
67	Piper betle L.		67	Pterocarpus
68	Piper nigrum L.		68	Pueraria
69	Piper retrofractum Vahl.		69	Rhinacanthus
70	Piper sarmentosum Roxb.		70	Salacia
71	Pluchea indica (L.) Less.		71	Santalum
72	Plumbago indica L.		72	Sapindus
73	Plumbago zeylanica L.		73	Senna
74	Pterocarpus santalinus L.f.		74	Solanum
75	Pueraria candollei Wall. ex Benth. var. mirifica		75	Solori
76	Rhinacanthus nasutus (L.) Kurz		76	Streblus
77	Salacia chinensis L.		77	Strychnos
78	Santalum album L.		78	Syzygium
79	Sapindus rarak DC.		79	Tamarindus
80	Senna alata (L.) Roxb.		80	Tectona
81	Senna siamea (Lam.) H.S.Irwin & Barneby		81	Terminalia
82	Solanum trilobatum L.		82	Thunbergia
83	Solori scandens (Roxb.) Benth.		83	Tiliacora
84	Streblus asper Lour.		84	Tinospora
85	Strychnos nux-vomica L.		85	Ventilago
86	Syzygium aromaticum (L.) Merr. & L.M. Perry		86	Vetiveria
87	Syzygium cumini (L.) Skeels		87	Wrightia
88	Tamarindus indica L.		88	Zingiber
89	Tectona grandis L.f.		89	Ziziphus
90	Terminalia bellirica (Gaertn.) Roxb.
91	Terminalia chebula Retz.
92	Terminalia citrina (Gaertn.) Roxb. ex Fleming
93	Thunbergia laurifolia Lindl.
94	Tiliacora triandra Diels
95	Tinospora baenzingeri Forman
96	Tinospora crispa (L.) Miers ex Hook.f. & Thomson
97	Ventilago denticulata Willd.
98	Vetiveria zizanioides (L.) Nash ex Small
99	Wrightia arborea (Dennst.) Mabb.
100	Zingiber officinale Rosc.
101	Ziziphus attopensis Pierre
