# Supplementary material for: Development of a DNA barcode library of plants in the Thai Herbal Pharmacopoeia and Monographs for authentication of herbal products
Source: Sci Rep. 2022 Jun 10;12:9624. doi: 10.1038/s41598-022-13287-x (PMC9187672; doi:10.1038/s41598-022-13287-x)
Supplement: Supplementary file 3 — Supplementary Table 2. [file 41598_2022_13287_MOESM3_ESM.xlsx]

## Sheet: Sheet1
Title		Development of a DNA barcode library of plants in the Thai Herbal Pharmacopoeia and Monographs for authentication of herbal products.
Authors		Santhosh Kumar J. Urumarudappa1,2 , Chayapol Tungphatthong1,2 , Jirayut Jaipaew1,2, Natapol Pornputtapong1,3, Duangkamol Pakdeesattayapong4, Sornkanok Vimolmangkang2 and Suchada Sukrong1,2,*
Affiliation		1 Center of Excellence in DNA Barcoding of Thai Medicinal Plants, Chulalongkorn University, Bangkok 10330, Thailand
		2 Department of Pharmacognosy and Pharmaceutical Botany, Faculty of Pharmaceutical Sciences, Chulalongkorn University, Bangkok 10330, Thailand
		3 Department of Biochemistry and Microbiology, Faculty of Pharmaceutical Sciences, Chulalongkorn University, Bangkok 10330, Thailand
		4 Herbal Products Division, Food and Drug Administration. Ministry of Public Health, Bangkok 11000, Thailand
*Corresponding author		Professor Suchada Sukrong, Ph.D.
		Center of Excellence in DNA Barcoding of Thai Medicinal Plants,
		Department of Pharmacognosy and Pharmaceutical Botany,
		Faculty of Pharmaceutical Sciences, Chulalongkorn University,
		Bangkok 10330, Thailand
		Phone: +6681-819-6742, Fax: +6622-558-227
		Email: suchada.su@chula.ac.th
Table S2: Concentration of genomic DNA in all the herbal samples.
	Sample code	DNA concentration in ng/µl	260/280	260/230
	1	17.3	1.11	0.69
	2	22.1	1.11	0.49
	3	45.4	0.84	1.16
	4	41.2	0.92	0.94
	5	46.6	1.08	0.78
	6	14.9	1.98	1.67
	7	9.9	1.89	1.47
	8	9.3	1.87	0.05
	9	2.5	2.73	1.27
	10	4.4	2.06	0.03
	11	5.4	1.65	0.04
	12	26.8	1.87	1.41
	13	17.7	1.79	1.33
	14	48	1.87	1.68
	15	17.6	1.89	1.62
	16	3.2	1.3	0.43
	17	44.2	0.8	0.7
	18	5.6	1.27	0.43
	19	7.6	1	0.5
	20	62.9	1.45	0.47
